# Supplementary material for: Common bean reaction to angular leaf spot comprises transcriptional modulation of genes in the ALS10.1 QTL
Source: Front Plant Sci. 2015 Mar 12;6:152. doi: 10.3389/fpls.2015.00152 (PMC4357252; doi:10.3389/fpls.2015.00152)
Supplement: Supplementary file 2 [file Table2.XLSX]

## Sheet: Sheet1
Table S2. Predicted gene transcripts in the ALS10.1 core region (Chr10:3,500,000..9,000,000) and their putative Arabidopsis homologs, with functional annotation inferred based on the Phytozome (http://www.phytozome.net/) and TAIR (http://www.arabidopsis.org) databases, respectively. Gene loci in bold, underlined letters were included in the phylogenetic analysis of putative R genes.
				BLASTP (bean vs. Arabidopsis)
Gene locus ID	Start position	End position	Functional annotation	Putative Arabidopsis ortholog	Protein E-value	Protein Identity	Functional annotation of the Arabidopsis ortholog
Phvul.010G033200	4896774	4897595	40S ribosomal protein S17	AT2G04390	3 x 10-39	0.763	Ribosomal S17 family protein
Phvul.010G033300	4910725	4911375	40S ribosomal protein S17	AT2G04390	3 x 10-39	0.763	Ribosomal S17 family protein
Phvul.010G032100	4708463	4712331	40S ribosomal protein S6	AT5G10360	2 x 10-79	0.912	Ribosomal protein S6e
Phvul.010G024600	3593720	3596179	40S ribosomal protein S8	AT5G59240	3 x 10-60	0.697	Ribosomal protein S8e family protein
Phvul.010G046600	7146537	7151772	50S ribosomal protein L4	AT2G20060	5 x 10-91	0.722	Ribosomal protein L4/L1 family
Phvul.010G048100	7495886	7499343	50S ribosomal protein L4	AT1G07320	7 x 10-48	0.455	Ribosomal protein L4
Phvul.010G043500	6603617	6605812	60S Ribosomal protein L10	AT1G26910	1 x 10-89	0.882	Ribosomal protein L16p/L10e family protein
Phvul.010G044100	6649974	6651725	60S ribosomal protein L37A	AT3G10950	2 x 10-33	0.935	Zinc-binding ribosomal protein
Phvul.010G040400	5873509	5885268	ABC transporter	AT3G60160	0	0.614	Multidrug resistance-associated protein 9
Phvul.010G044300	6665968	6676655	Actin	AT1G18450	9 x 10-146	0.724	Actin-related protein 4
Phvul.010G040800	6062628	6067816	Adenylate kinase	AT5G26667	1 x 10-70	0.836	P-loop containing nucleoside triphosphate hydrolases
Phvul.010G036500	5378824	5388076	Alpha/beta hydrolase fold	AT4G12830	2 x 10-114	0.658	Alpha/beta-Hydrolases superfamily protein
Phvul.010G043800	6629129	6631112	Alpha/beta hydrolase fold	AT3G50440	9 x 10-29	0.33	Methyl esterase 10
Phvul.010G033000	4865782	4873066	Ankyrin repeat-containing	AT3G18670	2 x 10-31	0.135	Ankyrin repeat family protein
Phvul.010G033100	4884563	4888968	Ankyrin repeat-containing	AT3G18670	1 x 10-31	0.14	Ankyrin repeat family protein
Phvul.010G035200	5211022	5213130	AP2 domain	AT4G27950	1 x 10-20	0.285	Cytokinin response factor 4
Phvul.010G050500	8020695	8021348	AP2 domain	AT2G44840	5 x 10-24	0.309	Ethylene-responsive element binding factor 13
Phvul.010G050600	8042080	8042795	AP2 domain	-	-	-	-
Phvul.010G050700	8078193	8078828	AP2 domain	AT2G44840	1 x 10-22	0.313	Ethylene-responsive element binding factor 13
Phvul.010G050800	8082893	8083593	AP2 domain	AT2G44840	3 x 10-23	0.415	Ethylene-responsive element binding factor 13
Phvul.010G054000	8503366	8504597	AP2 domain	AT2G44940	1 x 10-30	0.336	Integrase-type DNA-binding superfamily protein
Phvul.010G052100	8248297	8251826	ARP2/3 complex 16 kDa subunit (p16-Arc)	AT4G01710	4 x 10-43	0.793	ARP2/3 complex 16 kDa subunit (p16-Arc)
Phvul.010G031400	4603684	4603941	ATP synthase delta/epsilon chain	ATCG00470	2 x 10-20	0.827	ATP synthase epsilon chain
Phvul.010G042900	6464311	6467074	ATP synthase delta/epsilon chain	AT5G47030	3 x 10-54	0.66	ATPase, F1 complex, delta/epsilon subunit
Phvul.010G036300	5367851	5371049	Autophagocytosis protein AUT1-related	AT3G07525	6 x 10-43	0.448	Autophagocytosis-associated family protein
Phvul.010G048900	7647183	7655782	Beige/Beach-related	AT2G45540	3 x 10-246	0.704	WD-40 repeat family protein
Phvul.010G031500	4619574	4628913	Ca2+-binding actin-bundling protein	AT5G48460	8 x 10-224	0.755	Actin binding Calponin homology (CH) domain
Phvul.010G023900	3512060	3520083	Cation transport ATPase	AT1G63440	3 x 10-222	0.551	Heavy metal atpase 5
Phvul.010G050900	8103199	8111936	Cation-transporting ATPase	AT5G62670	9 x 10-296	0.77	H(+)-ATPase 11
Phvul.010G045300	6874457	6877771	Cell motility protein related	AT2G44770	1 x 10-87	0.792	ELMO/CED-12 family protein
Phvul.010G029900	4383724	4394180	Chaperone-dependent E3 ubiquitin protein ligase	AT3G07370	2 x 10-85	0.687	Carboxyl terminus of HSC70-interacting protein
Phvul.010G034600	5093161	5103616	Chromobox protein	AT5G17690	2 x 10-33	0.297	Heterochromatin protein (LHP1)
Phvul.010G053600	8412714	8430627	CNH DOMAIN CONTAINING	AT1G22860	5 x 10-229	0.565	Vacuolar sorting protein 39
Phvul.010G034200	5010528	5013147	Copper transport protein ATOX1	-	-	-	-
Phvul.010G034300	5020736	5022034	Copper transport protein ATOX1	-	-	-	-
Phvul.010G044800	6762848	6765496	Cyclin	AT2G44740	1 x 10-46	0.665	Cyclin p4
Phvul.010G043900	6632573	6636796	Cytochrome P450	AT5G24910	2 x 10-98	0.433	Cytochrome P450
Phvul.010G048700	7607676	7610405	Cytochrome P450	AT2G45510	5 x 10-149	0.619	Cytochrome P450
Phvul.010G048800	7623367	7627672	Cytochrome P450	AT2G45510	6 x 10-108	0.494	Cytochrome P450
Phvul.010G053100	8356026	8359179	Cytochrome P450	AT1G11680	6 x 10-117	0.795	Cytochrome P450 51 CYP51
Phvul.010G042800	6447693	6456925	Cytosine specific DNA Methyltransferase replication foci domain	AT5G55390	9 x 10-171	0.421	Enhanced downy mildew 2 (EDM2)
Phvul.010G034100	5003316	5004487	DNA polymerase I	AT1G34380	1 x 10-59	0.653	5'-3' exonuclease family protein
Phvul.010G053800	8471813	8473044	DNAJ/HSP40	-	-	-	-
Phvul.010G053900	8473049	8477136	DNAJ/HSP40	AT3G44110	1 x 10-116	0.65	DNAJ homologue 3
Phvul.010G046700	7156981	7161474	Domain of unknown function	AT2G44760	6 x 10-124	0.628	Domain of unknown function
Phvul.010G049100	7710067	7713646	Domain of unknown function	AT1G12650	7 x 10-34	0.498	Function unknown
Phvul.010G040900	6074155	6081593	Dynamin	AT3G60190	5 x 10-217	0.797	Dynamin-like 1E
Phvul.010G049700	7841761	7848251	E3 ubiquitin-protein ligase RNF25	AT3G60300	3 x 10-71	0.446	RWD domain-containing protein
Phvul.010G055600	8899093	8908102	Enoyl-CoA hydratase-related	AT3G60510	3 x 10-112	0.604	ATP-dependent caseinolytic (Clp) protease/crotonase
Phvul.010G033500	4933602	4955706	Enoyl-CoA hydratase/isomerase family	AT5G65940	6 x 10-104	0.607	Beta-hydroxyisobutyryl-CoA hydrolase 1
Phvul.010G030700	4499041	4501909	Exocyst complex subunit Sec15-like	AT3G56640	8 x 10-242	0.689	Exocyst complex component sec15A
Phvul.010G032600	4785760	4788667	FAR1 DNA-binding domain	AT2G43280	3 x 10-34	0.385	Far-red impaired responsive (FAR1) family protein
Phvul.010G042000	6327107	6331155	FE(II)/ Ascorbate oxidase superfamily	AT1G06650	2 x 10-85	0.54	2-oxoglutarate (2OG) and Fe(II)-dependent oxygenas
Phvul.010G024400	3571899	3575512	FKBP-type peptidyl-prolyl cis-trans isomerase	AT3G25220	2 x 10-39	0.781	FK506-binding protein 15 kD-1
Phvul.010G024500	3584138	3589883	FKBP-type peptidyl-prolyl cis-trans isomerase	AT3G25230	9 x 10-173	0.732	Rotamase FKBP 1
Phvul.010G052000	8242300	8246826	FKBP-type peptidyl-prolyl cis-trans isomerase	AT3G60370	8 x 10-62	0.551	FKBP-like peptidyl-prolyl cis-trans isomerase family
Phvul.010G035900	5304495	5309692	Frigida-like protein	AT5G48385	3 x 10-129	0.589	FRIGIDA-like protein
Phvul.010G036000	5322226	5328430	Frigida-like protein	AT5G48385	9 x 10-122	0.557	FRIGIDA-like protein
Phvul.010G036400	5371694	5377616	FtsJ-like methyltransferase	AT3G25470	2 x 10-77	0.601	Bacterial hemolysin-related
Phvul.010G041100	6145753	6146228	GAG-POL-related Retrotransposon	-	-	-	-
Phvul.010G031700	4662159	4671779	Gamma tubulin complex protein	AT5G17410	1 x 10-195	0.712	Spc97 / Spc98 family of spindle pole body (SBP)
Phvul.010G050400	8010126	8010506	GDSL-like Lipase/Acylhydrolase	AT5G33370	2 x 10-26	0.579	GDSL-like Lipase/Acylhydrolase superfamily protein
Phvul.010G042200	6363284	6364941	Glucosyl/glucuronosyl transferase	AT4G01070	1 x 10-107	0.516	UDP-Glycosyltransferase superfamily protein
Phvul.010G023800	3500201	3505911	Glycosyl hydrolases family 17	AT3G07320	1 x 10-127	0.603	O-Glycosyl hydrolases family 17 protein
Phvul.010G036600	5390515	5393522	Glycosyl hydrolases family 28	AT5G17200	2 x 10-50	0.448	Pectin lyase-like superfamily protein
Phvul.010G037100	5442461	5444869	Glycosyl hydrolases family 28	AT3G15720	1 x 10-68	0.467	Pectin lyase-like superfamily protein
Phvul.010G037200	5457216	5463011	Glycosyl hydrolases family 28	AT3G15720	4 x 10-57	0.422	Pectin lyase-like superfamily protein
Phvul.010G037300	5466888	5471446	Glycosyl hydrolases family 28	AT3G15720	2 x 10-58	0.41	Pectin lyase-like superfamily protein
Phvul.010G037400	5478771	5482726	Glycosyl hydrolases family 28	AT3G15720	6 x 10-55	0.419	Pectin lyase-like superfamily protein
Phvul.010G037700	5499042	5502715	Glycosyl hydrolases family 28	AT5G17200	3 x 10-57	0.397	Pectin lyase-like superfamily protein
Phvul.010G037800	5505184	5512123	Glycosyl hydrolases family 28	AT5G17200	2 x 10-44	0.391	Pectin lyase-like superfamily protein
Phvul.010G037900	5527825	5532170	Glycosyl hydrolases family 28	AT3G15720	4 x 10-64	0.421	Pectin lyase-like superfamily protein
Phvul.010G038000	5562682	5565487	Glycosyl hydrolases family 28	AT3G15720	2 x 10-26	0.422	Pectin lyase-like superfamily protein
Phvul.010G038100	5594993	5599441	Glycosyl hydrolases family 28	AT3G15720	5 x 10-61	0.397	Pectin lyase-like superfamily protein
Phvul.010G038900	5703841	5704101	Glycosyl hydrolases family 28	-	-	-	-
Phvul.010G039000	5711128	5714114	Glycosyl hydrolases family 28	AT3G59850	1 x 10-86	0.578	Pectin lyase-like superfamily protein
Phvul.010G024700	3599858	3608266	Glycosyl transferase family 2	AT3G07330	5 x 10-200	0.697	Cellulose-synthase-like C6
Phvul.010G045600	6903806	6925958	Glycosyltransferase	AT1G02145	1 x 10-144	0.602	Asparagine-linked glycosylation 12
Phvul.010G049400	7792266	7802399	Glycyl-tRNA synthetase beta subunit	AT3G48110	6 x 10-147	0.653	Glycine-tRNA ligases
Phvul.010G049600	7813319	7826191	Glycyl-tRNA synthetase beta subunit	AT3G48110	2 x 10-178	0.722	Glycine-tRNA ligases
Phvul.010G049900	7896187	7907787	GRAM domain	AT1G02120	1 x 10-105	0.414	GRAM domain family protein
Phvul.010G041700	6274189	6277504	Groes chaperonin	AT2G44650	3 x 10-31	0.649	Chloroplast chaperonin 10
Phvul.010G032500	4781886	4784027	hAT family dimerisation domain	AT5G33406	8 x 10-35	0.388	hAT dimerisation domain-containing protein / transpos
Phvul.010G036200	5360493	5362875	hAT family dimerisation domain	AT1G79740	3 x 10-45	0.282	hAT transposon superfamily
Phvul.010G044200	6661971	6662699	hAT family dimerisation domain	AT5G33406	1 x 10-32	0.418	hAT dimerisation domain-containing protein
Phvul.010G024800	3629864	3633299	Helix-loop-helix DNA-binding domain	AT3G07340	2 x 10-51	0.299	Basic helix-loop-helix (bHLH) DNA-binding superfamily
Phvul.010G042700	6441162	6445367	Helix-loop-helix DNA-binding domain	AT2G22760	2 x 10-21	0.209	Basic helix-loop-helix (bHLH) DNA-binding
Phvul.010G043200	6556700	6560256	Helix-loop-helix DNA-binding domain	AT2G22750	5 x 10-23	0.324	Basic helix-loop-helix (bHLH) DNA-binding
Phvul.010G043300	6575815	6578663	Helix-loop-helix DNA-binding domain	AT2G22750	8 x 10-23	26..6%	Basic helix-loop-helix (bHLH) DNA-binding
Phvul.010G043400	6594213	6596171	Helix-loop-helix DNA-binding domain	AT2G22750	9 x 10-28	0.296	Basic helix-loop-helix (bHLH) DNA-binding
Phvul.010G053300	8373159	8375864	Histidine phosphatase superfamily (branch 1)	AT3G60450	4 x 10-59	0.508	Phosphoglycerate mutase family protein
Phvul.010G052200	8254147	8257046	Homeobox protein	AT4G16780	6 x 10-43	0.459	Homeobox protein 2
Phvul.010G049300	7781808	7784979	Hyaluronic acid-binding protein 4	AT4G17520	1 x 10-27	0.474	Hyaluronan / mRNA binding family
Phvul.010G036100	5348634	5351369	Iron/ascorbate family oxidoreductases	AT3G13610	1 x 10-105	0.636	2-oxoglutarate (2OG) and Fe(II)-dependent oxygenase
Phvul.010G054100	8534006	8545951	Lecithin:cholesterol acyltransferase	AT2G44970	1 x 10-142	0.675	Alpha/beta-Hydrolases superfamily protein
Phvul.010G049800	7849409	7850671	Lipase (class 3)	AT2G44810	1 x 10-78	0.452	Alpha/beta-Hydrolases superfamily protein
Phvul.010G030600	4484154	4497886	Lipase class 3	AT3G07400	3 x 10-215	0.585	Lipase class 3 family protein
Phvul.010G046900	7174462	7178188	Mago nashi protein	AT1G02140	6 x 10-57	0.874	Mago nashi family protein
Phvul.010G035100	5181654	5187432	Maintenance of killer (MAK16) protein-related	AT1G23280	1 x 10-54	0.423	MAK16 protein-related
Phvul.010G055700	8911620	8915538	Malate dehydrogenase	AT5G43330	3 x 10-115	0.748	Malate dehydrogenase
Phvul.010G031900	4689083	4691820	Malectin-kinase domain	AT5G60900	3 x 10-128	0.424	Receptor-like protein kinase 1
Phvul.010G032000	4702117	4704615	Malectin-kinase domain	AT5G60900	4 x 10-130	0.398	Receptor-like protein kinase 1
Phvul.010G041000	6098638	6153443	Malic enzyme-related	AT2G13560	3 x 10-211	0.792	NAD-dependent malic enzyme 1
Phvul.010G031100	4549594	4551721	MazG nucleotide pyrophosphohydrolase domain	AT3G25400	4 x 10-29	0.556	NTP Pyrophosphohydrolase MazG-related
Phvul.010G051100	8127789	8132844	Membrane transport protein	AT1G76520	6 x 10-72	0.407	Auxin efflux carrier family protein
Phvul.010G051200	8148079	8154274	Membrane transport protein	AT1G76520	8 x 10-73	0.427	Auxin efflux carrier family protein
Phvul.010G051500	8184680	8190029	Membrane transport protein	AT1G76520	6 x 10-62	0.362	Auxin efflux carrier family protein
Phvul.010G024900	3702389	3707644	Metalloprotease	AT3G02090	2 x 10-161	0.687	Insulinase (Peptidase family M16) protein
Phvul.010G034400	5038474	5044438	MLO family	AT4G02600	1 x 10-145	0.635	Seven transmembrane MLO family protein
Phvul.010G025900	3838549	3840001	mTERF	-	-	-	-
Phvul.010G053200	8369275	8371339	Myb-like DNA-binding domain	AT3G60460	8 x 10-46	0.467	Myb-like HTH transcriptional regulator family
Phvul.010G032900	4849961	4857055	NAD dependent epimerase/dehydratase family	AT4G31530	6 x 10-69	0.491	NAD(P)-binding Rossmann-fold superfamily protein
Phvul.010G048500	7585260	7587935	NADH-ubiquinone oxidoredutase	AT5G18800	6 x 10-36	0.783	Cox19-like CHCH family
Phvul.010G024000	3531133	3533564	NB-ARC domain	AT5G36930	1 x 10-57	0.241	Disease resistance protein (TIR-NBS-LRR class)
Phvul.010G025100	3728084	3733013	NB-ARC domain	AT1G12280	1 x 10-42	0.125	LRR and NB-ARC domains- disease resistance protein
Phvul.010G025300	3762416	3764929	NB-ARC domain	AT5G36930	4 x 10-37	0.218	Disease resistance protein (TIR-NBS-LRR class)
Phvul.010G026400	3896814	3905599	NB-ARC domain	AT5G36930	3 x 10-108	0.347	Disease resistance protein (TIR-NBS-LRR class)
Phvul.010G027700	4069147	4073022	NB-ARC domain	AT5G36930	1 x 10-77	0.279	Disease resistance protein (TIR-NBS-LRR class)
Phvul.010G029600	4365771	4369561	NB-ARC domain	AT5G36930	2 x 10-73	0.275	Disease resistance protein (TIR-NBS-LRR class)
Phvul.010G054700	8636338	8640216	NB-ARC-LRR domain	AT5G17680	2 x 10-41	0.228	Disease resistance protein (TIR-NBS-LRR class)
Phvul.010G055400	8867168	8869755	NB-ARC-LRR domain	AT5G17680	6 x 10-43	0.261	Disease resistance protein (TIR-NBS-LRR class)
Phvul.010G024300	3561290	3563172	No functional annotations	-	-	-	-
Phvul.010G025600	3791239	3791493	No functional annotations	-	-	-	-
Phvul.010G026500	3909177	3909987	No functional annotations	-	-	-	-
Phvul.010G026800	3936918	3938204	No functional annotations	-	-	-	-
Phvul.010G027000	3960244	3960603	No functional annotations	-	-	-	-
Phvul.010G027400	4030289	4031111	No functional annotations	-	-	-	-
Phvul.010G027600	4041283	4043553	No functional annotations	-	-	-	-
Phvul.010G029200	4286913	4288227	No functional annotations	-	-	-	-
Phvul.010G029300	4294164	4296012	No functional annotations	-	-	-	-
Phvul.010G030400	4424099	4425257	No functional annotations	-	-	-	-
Phvul.010G030900	4509863	4511644	No functional annotations	AT3G53440	6 x 10-29	0.263	Homeodomain-like superfamily protein
Phvul.010G031000	4520620	4521637	No functional annotations	-	-	-	-
Phvul.010G031200	4574988	4578405	No functional annotations	AT3G07440	2 x 10-58	0.583	Function unknown
Phvul.010G031300	4592006	4595055	No functional annotations	AT5G48500	3 x 10-21	0.459	Function unknown
Phvul.010G031600	4645873	4652231	No functional annotations	AT3G48770	2 x 10-295	0.497	DNA binding;ATP binding
Phvul.010G031800	4679721	4686085	No functional annotations	AT3G48770	0	0.482	DNA binding;ATP binding
Phvul.010G032400	4752514	4761768	No functional annotations	AT3G48770	0	0.487	DNA binding;ATP binding
Phvul.010G032800	4809578	4809961	No functional annotations	-	-		-
Phvul.010G033900	4982518	4983132	No functional annotations	AT1G34380	1 x 10-11	0.22	5'-3' exonuclease family protein
Phvul.010G034500	5053626	5053970	No functional annotations	-	-	-	-
Phvul.010G034700	5098792	5099784	No functional annotations	-	-	-	-
Phvul.010G034800	5132712	5165088	No functional annotations	AT3G03560	3 x 10-117	0.53	Function unknown
Phvul.010G035000	5134677	5135306	No functional annotations	-	-	-	-
Phvul.010G035500	5269519	5270952	No functional annotations	-	-	-	-
Phvul.010G037500	5489427	5489642	No functional annotations	-	-	-	-
Phvul.010G038500	5666476	5670187	No functional annotations	AT5G17610	1 x 10-31	0.625	Protein of unknown function
Phvul.010G038600	5672162	5676406	No functional annotations	AT1G64850	9 x 10-39	0.517	Calcium-binding EF hand family protein
Phvul.010G038700	5682847	5686192	No functional annotations	AT1G64850	1 x 10-30	0.439	Calcium-binding EF hand family protein
Phvul.010G039400	5775600	5776887	No functional annotations	-	-	-	-
Phvul.010G039500	5777341	5777799	No functional annotations	-	-	-	-
Phvul.010G039700	5789041	5817755	No functional annotations	-	-	-	-
Phvul.010G039900	5836337	5838237	No functional annotations	AT2G37920	4 x 10-40	0.222	Copper ion transmembrane transporters
Phvul.010G040000	5840583	5844859	No functional annotations	-	-	-	-
Phvul.010G041200	6174673	6176354	No functional annotations	-	-	-	-
Phvul.010G041300	6180921	6181620	No functional annotations	-	-	-	-
Phvul.010G041400	6210351	6210915	No functional annotations	-	-	-	-
Phvul.010G041900	6319978	6323392	No functional annotations	AT1G02180	2 x 10-51	0.415	Ferredoxin-related
Phvul.010G044900	6774767	6775817	No functional annotations	-	-	-	-
Phvul.010G045000	6775858	6785502	No functional annotations	-	-	-	-
Phvul.010G045100	6782945	6784306	No functional annotations	-	-	-	-
Phvul.010G045200	6824495	6827168	No functional annotations	-	-	-	-
Phvul.010G046500	7105698	7106642	No functional annotations	-	-	-	-
Phvul.010G047200	7259424	7260140	No functional annotations	-	-	-	-
Phvul.010G047500	7321338	7321775	No functional annotations	-	-	-	-
Phvul.010G047600	7328315	7328638	No functional annotations	-	-	-	-
Phvul.010G049000	7693208	7700576	No functional annotations	AT2G45540	5 x 10-240	0.592	WD-40 repeat family protein
Phvul.010G049500	7812299	7813159	No functional annotations	-	-	-	-
Phvul.010G050200	7967523	7969516	No functional annotations	-	-	-	-
Phvul.010G050300	7985693	7986424	No functional annotations	-	-	-	-
Phvul.010G051600	8202425	8203117	No functional annotations	-	-	-	-
Phvul.010G051700	8210591	8211028	No functional annotations	-	-	-	-
Phvul.010G051800	8217449	8217811	No functional annotations	-	-	-	-
Phvul.010G051900	8239030	8241339	No functional annotations	-	-	-	-
Phvul.010G052800	8335953	8337338	No functional annotations	-	-	-	-
Phvul.010G054900	8676960	8680299	No functional annotations	-	-	-	-
Phvul.010G055000	8682451	8683176	No functional annotations	-	-	-	-
Phvul.010G055800	8936518	8940030	No functional annotations	-	-	-	-
Phvul.010G055900	8942561	8947857	No functional annotations	AT3G15351	1 x 10-37	0.56	Function unknown
Phvul.010G039600	5780897	5785503	Nodulin-like	AT5G45275	1 x 10-119	0.505	Major facilitator superfamily protein
Phvul.010G040200	5850105	5854169	Nuclear protein E3-3	AT2G44525	1 x 10-51	0.733	Protein of unknown function
Phvul.010G045400	6884394	6886415	Nucleoside diphosphate kinase	AT4G09320	7 x 10-56	0.872	Nucleoside diphosphate kinase family
Phvul.010G044400	6699410	6703979	Nucleotide-diphospho-sugar transferase family	AT1G28710	3 x 10-71	0.496	Nucleotide-diphospho-sugar transferase family
Phvul.010G044500	6730634	6731138	Nucleotide-diphospho-sugar transferase family	AT1G28710	5 x 10-26	0.5	Nucleotide-diphospho-sugar transferase family
Phvul.010G044600	6741257	6747296	Nucleotide-diphospho-sugar transferase family	AT1G28710	2 x 10-73	0.491	Nucleotide-diphospho-sugar transferase family
Phvul.010G033700	4974258	4976305	OHCU decarboxylase	AT5G58220	6 x 10-23	0.503	Transthyretin-like protein
Phvul.010G052300	8294380	8297353	Oxygen evolving enhancer protein 3 (PsbQ)	AT4G05180	1 x 10-45	0.614	Photosystem II subunit Q-2
Phvul.010G047000	7215459	7224703	Patatin-like phospholipase	AT2G26560	4 x 10-61	0.417	Phospholipase A 2A
Phvul.010G047400	7314520	7316487	Patatin-like phospholipase	AT2G26560	2 x 10-34	0.37	Phospholipase A 2A
Phvul.010G047700	7343088	7344843	Patatin-like phospholipase	AT2G26560	2 x 10-50	0.405	Phospholipase A 2A
Phvul.010G047800	7372206	7373645	Patatin-like phospholipase	-	-	-	Phospholipase A 2A
Phvul.010G047900	7424413	7427704	Patatin-like phospholipase	AT5G43590	9 x 10-44	0.342	Acyl transferase/acyl Hydrolase/lysophospholipase
Phvul.010G048000	7462230	7465929	Patatin-like phospholipase	AT2G26560	9 x 10-51	0.405	Phospholipase A 2A
Phvul.010G045900	6943458	6948353	PAX6 neighbor protein (PAXNEB)	AT3G11220	5 x 10-83	0.589	Paxneb protein-related
Phvul.010G046100	6955267	6961294	PAX6 neighbor protein (PAXNEB)	AT3G11220	2 x 10-82	0.586	Paxneb protein-related
Phvul.010G044000	6641085	6647335	Phosphatidylinositol -4-phospahte 5-kinase	AT4G17080	2 x 10-54	0.302	Histone H3 K4-specific Methyltransferase SET7/9
Phvul.010G033400	4913572	4916446	Phospholipase C	AT3G03530	3 x 10-143	0.595	Non-specific phospholipase C4
Phvul.010G041500	6262945	6263559	Plant invertase/pectin methylesterase inhibitor	AT5G46940	7 x 10-16	0.28	Plant invertase/pectin methylesterase inhibitor super
Phvul.010G052400	8300017	8301758	Plant protein of unknown function	AT2G28580	1 x 10-37	0.291	Protein of unknown function
Phvul.010G052500	8306653	8308038	Plant protein of unknown function	AT2G28580	1 x 10-37	0.295	Protein of unknown function
Phvul.010G052700	8322513	8325670	Plant protein of unknown function	AT2G44930	6 x 10-36	0.307	Protein of unknown function
Phvul.010G052900	8344966	8348182	Plant protein of unknown function	AT4G31980	3 x 10-35	0.271	Function unknown
Phvul.010G053000	8354485	8355819	Plant protein of unknown function	AT2G28580	1 x 10-35	0.293	Protein of unknown function
Phvul.010G049200	7746397	7747593	Plastocyanin-like domain	-	-	-	Uclacyanin 2
Phvul.010G032300	4727367	4734461	PLAT/LH2 domain	AT3G22400	1 x 10-160	0.413	PLAT/LH2 domain-containing lipoxygenase family
Phvul.010G035600	5273631	5275540	PPR repeat	AT1G06150	5 x 10-135	0.538	Basic helix-loop-helix (bHLH) DNA-binding
Phvul.010G045500	_	6902401	PPR repeat	AT1G02150	7 x 10-122	0.496	Tetratricopeptide repeat (TPR)-like superfamily
Phvul.010G045700	6933195	6935672	PPR repeat	AT1G71460	2 x 10-81	0.406	Pentatricopeptide repeat (PPR-like) superfamily
Phvul.010G045800	6939602	6942032	PPR repeat	AT1G08070	9 x 10-94	0.295	Tetratricopeptide repeat (TPR)-like superfamily
Phvul.010G046000	6949244	6953123	PPR repeat	AT1G15510	7 x 10-172	0.318	Tetratricopeptide repeat (TPR)-like superfamily
Phvul.010G046200	6974805	6978034	PPR repeat	AT1G15510	5 x 10-242	0.572	Tetratricopeptide repeat (TPR)-like superfamily
Phvul.010G048300	7521054	7523372	PPR repeat	AT4G32430	5 x 10-174	0.506	Pentatricopeptide repeat (PPR) superfamily
Phvul.010G041800	6288833	6289909	Predicted E3 ubiquitin ligase	-	-	-	-
Phvul.010G028300	4139870	4143592	Protein kinase domain	AT1G66980	6 x 10-77	0.382	Suppressor of npr1-1 constitutive 4 (RLK)
Phvul.010G030100	4404523	4406792	Protein kinase domain	AT3G25250	7 x 10-93	0.556	AGC (cAMP-dependent, cGMP-dependent and protein kinase C)
Phvul.010G035800	5285366	5288993	Protein kinase domain	AT5G48380	8 x 10-149	0.598	BAK1-interacting receptor-like kinase 1 (BIR1)
Phvul.010G043100	6535734	6540624	Protein kinase domain	-	-		-
Phvul.010G043600	6611080	6613931	Protein kinase domain	AT2G32800	2 x 10-180	0.567	Kinase family protein
Phvul.010G046800	7162410	7172384	Protein kinase domain	AT4G16970	3 x 10-116	0.298	Protein kinase superfamily protein
Phvul.010G048600	7600494	7604155	Protein kinase domain	AT2G45490	1 x 10-99	0.775	Ataurora3
Phvul.010G050000	7924816	7929232	Protein kinase domain	AT2G44830	2 x 10-188	0.67	Protein kinase superfamily protein
Phvul.010G025800	3827903	3829434	Protein of unknown function	AT3G07350	4 x 10-42	0.431	Protein of unknown function
Phvul.010G030500	4462414	4463696	Protein of unknown function	AT3G07390	8 x 10-20	0.192	Auxin-responsive family
Phvul.010G039800	5819748	5824669	Protein of unknown function	AT5G17640	7 x 10-138	0.707	Protein of unknown function
Phvul.010G041600	6266532	6272276	Protein of unknown function	AT2G44640	7 x 10-91	0.537	Protein of unknown function
Phvul.010G043000	6522962	6523849	Protein of unknown function	AT5G47060	1 x 10-70		Protein of unknown function
Phvul.010G050100	7932455	7939248	Protein of unknown function	AT3G60320	4 x 10-137	0.544	Protein of unknown function
Phvul.010G038300	5637297	5649562	Protein of unknown function	AT3G03570	1 x 10-141	0.591	Protein of unknown function
Phvul.010G051000	8112692	8118234	Protein prenyltransferase alpha subunit repeat	AT1G10095	4 x 10-80	0.459	Protein prenyltransferase superfamily protein
Phvul.010G032700	4790248	4803162	Protein transport protein SEC23	AT2G21630	3 x 10-229	0.657	Sec23/Sec24 protein transport family protein
Phvul.010G040100	5845750	5849748	Putative methyltransferase	AT5G17660	3 x 10-63	0.485	tRNA (guanine-N-7) methyltransferase
Phvul.010G051300	8160870	8162654	Pyridoxal-dependent decarboxylase conserved domain	AT2G20340	2 x 10-127	0.544	Pyridoxal phosphate (PLP)-dependent transferases
Phvul.010G048200	7505629	7509703	Ras family	AT1G02130	5 x 10-79	0.916	RAS 5
Phvul.010G033800	4976870	4979228	Receptor-like kinase	AT1G34420	3 x 10-90	0.5	Leucine-rich repeat Transmembrane protein kinase
Phvul.010G040700	6018592	6031430	Reduced growth phenotype 1 (RGP1, yeast)-related	AT1G50120	1 x 10-124	0.574	Function unknown
Phvul.010G040300	5859119	5870447	Ribose-phosphate pyrohosphokinase	AT2G44530	6 x 10-134	0.798	Phosphoribosyltransferase family protein
Phvul.010G030200	4414611	4418394	RNA polymerase II	AT5G09920	8 x 10-52	0.913	RNA polymerase II, Rpb4, core protein
Phvul.010G029500	4354588	4356195	RNA recognition motif	-	-	-	-
Phvul.010G036700	5397915	5400127	RNA recognition motif	-	-	-	-
Phvul.010G038400	5651103	5657718	RNA synthetases class I	AT5G64050	2 x 10-193	0.771	Glutamate tRNA synthetase
Phvul.010G044700	6752985	6758675	RNA-binding protein	AT2G44710	8 x 10-113	0.417	RNA-binding family
Phvul.010G056000	8995761	8998939	SBP domain		5 x 10-53	0.464	Squamosa promoter binding protein-like 8
Phvul.010G032200	4719501	4725242	Serine protease family S10 serina Carboxypeptidase	AT4G12910	6 x 10-157	0.66	Serine carboxypeptidase-like 20
Phvul.010G051400	8172978	8173824	Serine/Arginine rich splicing factor	-	-	-	-
Phvul.010G034900	5133693	5134582	SNARE associated Golgi protein	AT1G12450	1 x 10-31	0.428	SNARE associated Golgi protein family
Phvul.010G040500	5958326	5969543	Sterol desaturase	AT1G02205	9 x 10-178	0.613	Fatty acid hydroxylase superfamily
Phvul.010G040600	6001122	6011332	Sterol desaturase	AT1G02205	5 x 10-179	0.61	Fatty acid hydroxylase superfamily
Phvul.010G035300	5221593	5223130	Stress up-regulated Nod 19	AT5G61820	5 x 10-39	0.431	Function unknown
Phvul.010G035400	5230315	5231880	Stress up-regulated Nod 19	AT5G61820	1 x 10-58	0.401	Function unknown
Phvul.010G035700	5279680	5281244	Stress up-regulated Nod 19	AT5G61820	4 x 10-74	0.433	Function unknown
Phvul.010G030000	4396430	4398061	Sugar transporter	AT1G11260	2 x 10-109	0.612	Sugar transporter 1
Phvul.010G030300	4419303	4420849	Sugar transporter	AT1G11260	5 x 10-138	0.65	Sugar transporter 1
Phvul.010G053400	8376796	8378368	Sugar transporter	AT1G11260	4 x 10-125	0.607	Sugar transporter 1
Phvul.010G026300	3892972	3895290	TIR domain	AT5G44510	2 x 10-24	0.392	Target of AvrB operation1 (TIR-NBS-LRR class)
Phvul.010G054800	8664723	8668986	TIR domain	AT5G36930	4 x 10-28	0.395	Disease resistance protein (TIR-NBS-LRR class)
Phvul.010G055300	8848784	8851898	TIR domain	-	-	-	-
Phvul.010G054300	8595794	8596857	TIR domain	AT5G36930	4 x 10-30	0.331	Disease resistance protein (TIR-NBS-LRR class)
Phvul.010G028600	4161096	4163176	TIR-domain	AT5G36930	1 x 10-36	0.369	Disease resistance protein (TIR-NBS-LRR class)
Phvul.010G024100	3537155	3540753	TIR-NB-ARC domain	AT5G36930	2 x 10-66	0.331	Disease resistance protein (TIR-NBS-LRR class)
Phvul.010G024200	3553137	3556750	TIR-NB-ARC domain	AT5G36930	1 x 10-87	0.296	Disease resistance protein (TIR-NBS-LRR class)
Phvul.010G025000	3709306	3716148	TIR-NB-ARC domain	AT5G36930	4 x 10-136	0.337	Disease resistance protein (TIR-NBS-LRR class)
Phvul.010G025200	3751033	3754735	TIR-NB-ARC domain	AT5G36930	1 x 10-97	0.289	Disease resistance protein (TIR-NBS-LRR class)
Phvul.010G025400	3765682	3769652	TIR-NB-ARC domain	AT5G36930	7 x 10-99	0.341	Disease resistance protein (TIR-NBS-LRR class)
Phvul.010G025500	3786002	3790114	TIR-NB-ARC domain	AT5G36930	6 x 10-102	0.305	Disease resistance protein (TIR-NBS-LRR class)
Phvul.010G025700	3811658	3815819	TIR-NB-ARC domain	AT5G36930	2 x 10-145	0.333	Disease resistance protein (TIR-NBS-LRR class)
Phvul.010G026000	3851464	3856068	TIR-NB-ARC domain	AT5G36930	1 x 10-118	0.352	Disease resistance protein (TIR-NBS-LRR class)
Phvul.010G026100	3860208	3864654	TIR-NB-ARC domain	AT5G36930	5 x 10-136	0.358	Disease resistance protein (TIR-NBS-LRR class)
Phvul.010G026200	3875269	3877859	TIR-NB-ARC domain	AT5G36930	5 x 10-112	0.412	Disease resistance protein (TIR-NBS-LRR class)
Phvul.010G026600	3911568	3914942	TIR-NB-ARC domain	AT5G36930	2 x 10-89	0.296	Disease resistance protein (TIR-NBS-LRR class)
Phvul.010G026700	3924009	3927700	TIR-NB-ARC domain	AT5G36930	2 x 10-90	0.312	Disease resistance protein (TIR-NBS-LRR class)
Phvul.010G026900	3938344	3940623	TIR-NB-ARC domain	AT5G36930	6 x 10-59	0.349	Disease resistance protein (TIR-NBS-LRR class)
Phvul.010G027100	3961261	3963877	TIR-NB-ARC domain	AT5G36930	4 x 10-93	0.36	Disease resistance protein (TIR-NBS-LRR class)
Phvul.010G027200	4002517	4006320	TIR-NB-ARC domain	AT5G36930	5 x 10-69	0.273	Disease resistance protein (TIR-NBS-LRR class)
Phvul.010G027300	4019402	4023362	TIR-NB-ARC domain	AT5G36930	2 x 10-94	0.298	Disease resistance protein (TIR-NBS-LRR class)
Phvul.010G027500	4037819	4041178	TIR-NB-ARC domain	AT5G36930	8 x 10-70	0.347	Disease resistance protein (TIR-NBS-LRR class)
Phvul.010G027800	4073759	4078412	TIR-NB-ARC domain	AT5G36930	4 x 10-78	0.258	Disease resistance protein (TIR-NBS-LRR class)
Phvul.010G027900	4080585	4084830	TIR-NB-ARC domain	AT5G36930	2 x 10-115	0.316	Disease resistance protein (TIR-NBS-LRR class)
Phvul.010G028000	4090392	4094611	TIR-NB-ARC domain	AT5G36930	4 x 10-125	0.321	Disease resistance protein (TIR-NBS-LRR class)
Phvul.010G028100	4103114	4106897	TIR-NB-ARC domain	AT5G36930	4 x 10-110	0.305	Disease resistance protein (TIR-NBS-LRR class)
Phvul.010G028200	4120276	4127007	TIR-NB-ARC domain	AT5G36930	5 x 10-132	0.307	Disease resistance protein (TIR-NBS-LRR class)
Phvul.010G028400	4150952	4152458	TIR-NB-ARC domain	AT5G36930	1 x 10-55	0.334	Disease resistance protein (TIR-NBS-LRR class)
Phvul.010G028500	4155918	4158626	TIR-NB-ARC domain	AT5G36930	4 x 10-113	0.397	Disease resistance protein (TIR-NBS-LRR class)
Phvul.010G028700	4183725	4187624	TIR-NB-ARC domain	AT5G36930	5 x 10-99	0.283	Disease resistance protein (TIR-NBS-LRR class)
Phvul.010G028800	4194497	4198156	TIR-NB-ARC domain	AT5G36930	4 x 10-97	0.315	Disease resistance protein (TIR-NBS-LRR class)
Phvul.010G028900	4245377	4248629	TIR-NB-ARC domain	AT5G36930	3 x 10-111	0.396	Disease resistance protein (TIR-NBS-LRR class)
Phvul.010G029000	4249527	4253271	TIR-NB-ARC domain	AT5G36930	2 x 10-80	0.365	Disease resistance protein (TIR-NBS-LRR class)
Phvul.010G029100	4280101	4290566	TIR-NB-ARC domain	AT5G36930	5 x 10-99	0.285	Disease resistance protein (TIR-NBS-LRR class)
Phvul.010G029400	4328553	4334491	TIR-NB-ARC domain	AT5G36930	1 x 10-28	0.323	Disease resistance protein (TIR-NBS-LRR class)
Phvul.010G029700	4375277	4379568	TIR-NB-ARC domain	AT5G36930	5 x 10-82	0.322	Disease resistance protein (TIR-NBS-LRR class)
Phvul.010G029800	4380448	4382284	TIR-NB-ARC domain	AT5G48770	8 x 10-32	0.283	Disease resistance protein (TIR-NBS-LRR class)
Phvul.010G054400	8600367	8602193	TIR-NB-ARC domain	AT4G16950	9 x 10-41	0.391	Disease resistance protein (TIR-NBS-LRR class)
Phvul.010G054500	8613084	8616535	TIR-NB-ARC domain	AT5G17680	2 x 10-44	0.255	Disease resistance protein (TIR-NBS-LRR class)
Phvul.010G054600	8624322	8626384	TIR-NB-ARC domain	AT5G17680	3 x 10-46	0.312	Disease resistance protein (TIR-NBS-LRR class)
Phvul.010G055100	8692617	8696318	TIR-NB-ARC domain	AT5G17680	7 x 10-68	0.248	Disease resistance protein (TIR-NBS-LRR class)
Phvul.010G054200	8568461	8574233	TIR-NB-ARC-LRR	AT5G17680	5 x 10-101	0.261	Disease resistance protein (TIR-NBS-LRR class)
Phvul.010G055200	8782595	8788498	TIR-NB-ARC-LRR	AT5G17680	3 x 10-108	0.275	Disease resistance protein (TIR-NBS-LRR class)
Phvul.010G055500	8879057	8883704	TIR-NB-ARC-LRR domain	AT5G17680	2 x 10-46	0.234	Disease resistance protein (TIR-NBS-LRR class)
Phvul.010G047300	7279187	7281474	Transformer-2-related	-	-	-	-
Phvul.010G043700	6616402	6627039	Translation initiation factor 4 gamma	AT3G60240	5 x 10-216	0.439	Eukaryotic translation initiation factor 4G
Phvul.010G046300	6982915	6989703	tRNA synthetases class I	AT3G04600	2 x 10-144	0.821	Nucleotidylyl transferase superfamily protein
Phvul.010G030800	4504448	4508679	tRNA synthetases class II	AT3G07420	4 x 10-126	0.478	Asparaginyl-tRNA synthetase 2
Phvul.010G046400	6993568	7009345	tRNA synthetases class II	AT3G13490	6 x 10-180	0.684	Lysyl-tRNA synthetase, class II
Phvul.010G047100	7242032	7243138	Ubiquitin-transferase	-	-	-	-
Phvul.010G036800	5415483	5417072	UDP-glucoronosyl and UDP-glucosyl transferase	AT2G22590	5 x 10-85	0.475	UDP-Glycosyltransferase superfamily protein
Phvul.010G036900	5430175	5431625	UDP-glucoronosyl and UDP-glucosyl transferase	AT2G22590	9 x 10-83	0.462	UDP-Glycosyltransferase superfamily protein
Phvul.010G037000	5437642	5439097	UDP-glucoronosyl and UDP-glucosyl transferase	AT2G22590	3 x 10-83	0.463	UDP-Glycosyltransferase superfamily protein
Phvul.010G037600	5490952	5492277	UDP-glucoronosyl and UDP-glucosyl transferase	AT2G22590	3 x 10-87	0.478	UDP-Glycosyltransferase superfamily protein
Phvul.010G042300	6372468	6373889	UDP-glucoronosyl and UDP-glucosyl transferase	AT4G01070	2 x 10-97	0.461	UDP-Glycosyltransferase superfamily protein
Phvul.010G042400	6387428	6388846	UDP-glucoronosyl and UDP-glucosyl transferase	AT4G01070	3 x 10-90	0.434	UDP-Glycosyltransferase superfamily protein
Phvul.010G042500	6399499	6400920	UDP-glucoronosyl and UDP-glucosyl transferase	AT4G01070	2 x 10-86	0.421	UDP-Glycosyltransferase superfamily protein
Phvul.010G042600	6418598	6420240	UDP-glucoronosyl and UDP-glucosyl transferase	AT4G01070	5 x 10-100	0.471	UDP-Glycosyltransferase superfamily protein
Phvul.010G053500	8409491	8411309	UDP-glucoronosyl and UDP-glucosyl transferase	AT4G01070	4 x 10-76	0.43	UDP-Glycosyltransferase superfamily protein
Phvul.010G053700	8452999	8454730	UDP-glucoronosyl and UDP-glucosyl transferase	AT4G01070	4 x 10-83	0.44	UDP-Glycosyltransferase superfamily protein
Phvul.010G034000	4990314	4993454	Uricase and transthyretin-related	AT5G58220	3 x 10-44	0.471	Transthyretin-like protein
Phvul.010G042100	6347983	6354595	Vacuolar membrane protein related	AT2G05170	0	0.744	Vacuolar protein sorting 11
Phvul.010G048400	7529054	7532473	WRC	AT2G45480	1 x 10-20	0.203	Growth-regulating factor 9
Phvul.010G033600	4967279	4967995	Yippee putative zinc-binding protein	-	-	-	-
Phvul.010G052600	8309408	8310062	Zinc finger, C3HC4 type (RING finger)	-	-	-	-
Phvul.010G038200	5608626	5612307	Zinc-binding dehydrogenase	AT5G16990	3 x 10-105	0.682	Zinc-binding dehydrogenase family protein
Phvul.010G038800	5687068	5689841	Zinc-binding dehydrogenase	AT5G16970	9 x 10-107	0.699	alkenal reductase
Phvul.010G039100	5720600	5725519	Zinc-binding dehydrogenase	AT1G26320	5 x 10-99	0.662	Zinc-binding dehydrogenase family protein
Phvul.010G039200	5747134	5751690	Zinc-binding dehydrogenase	AT1G26320	1 x 10-83	0.641	Zinc-binding dehydrogenase family protein
Phvul.010G039300	5766668	5772081	Zinc-binding dehydrogenase	AT3G03080	5 x 10-105	0.694	Zinc-binding dehydrogenase family protein
