# Supplementary material for: Common bean reaction to angular leaf spot comprises transcriptional modulation of genes in the ALS10.1 QTL
Source: Front Plant Sci. 2015 Mar 12;6:152. doi: 10.3389/fpls.2015.00152 (PMC4357252; doi:10.3389/fpls.2015.00152)
Supplement: Supplementary file 3 [file Table3.XLSX]

## Sheet: Sheet1
Table S3.	Gene Ontology (GO) enrichment analysis of the common bean genes located at the ALS10.1 QTL. Common bean gene locus ID was used as input (query) for the GO enrichment analysis using the complete GO profile from Phaseolus vulgaris v1.0 as background (bg) available at AgriGO (http://bioinfo.cau.edu.cn/agriGO). Statistical significance was calculated with corrected fisher test (FDR < 0.05). P = Biolo…
GO number	term type	term description	query item	query total	bg item	bg total	p value	FDR	entries
GO:0044464	C	cell part	83	209	4326	15454	0.00019	0.0026	// Phvul.010G031400 // Phvul.010G052100 // Phvul.010G029400 // Phvul.010G051500 // Phvul.010G030700 // Phvul.010G046900 // Phvul.010G025000 // Phvul.010G024200 // Phvul.010G055100 // Phvul.010G045600 // Phvul.010G045900 // Phvul.010G053400 // Phvul.010G056000 // Phvul.010G055200 // Phvul.010G034400 // Phvul.010G047100 // Phvul.010G028100 // Phvul.010G027500 // Phvul.010G027300 // Phvul.010G055300…
GO:0005623	C	cell	83	209	4326	15454	0.00019	0.0026	// Phvul.010G031400 // Phvul.010G052100 // Phvul.010G029400 // Phvul.010G051500 // Phvul.010G030700 // Phvul.010G046900 // Phvul.010G025000 // Phvul.010G024200 // Phvul.010G055100 // Phvul.010G045600 // Phvul.010G045900 // Phvul.010G053400 // Phvul.010G056000 // Phvul.010G055200 // Phvul.010G034400 // Phvul.010G047100 // Phvul.010G028100 // Phvul.010G027500 // Phvul.010G027300 // Phvul.010G055300…
GO:0016020	C	membrane	56	209	2154	15454	9.5e-07	1.9e-05	// Phvul.010G029400 // Phvul.010G051500 // Phvul.010G054200 // Phvul.010G025000 // Phvul.010G053400 // Phvul.010G055100 // Phvul.010G045600 // Phvul.010G054300 // Phvul.010G034400 // Phvul.010G024200 // Phvul.010G028100 // Phvul.010G027500 // Phvul.010G027300 // Phvul.010G055300 // Phvul.010G025700 // Phvul.010G051100 // Phvul.010G030300 // Phvul.010G028400 // Phvul.010G027200 // Phvul.010G054500…
GO:0005622	C	intracellular	74	209	2463	15454	8.1e-12	2.2e-10	// Phvul.010G031400 // Phvul.010G052100 // Phvul.010G029400 // Phvul.010G055200 // Phvul.010G030700 // Phvul.010G046900 // Phvul.010G025000 // Phvul.010G047100 // Phvul.010G055100 // Phvul.010G045600 // Phvul.010G045900 // Phvul.010G056000 // Phvul.010G024200 // Phvul.010G028100 // Phvul.010G027500 // Phvul.010G026000 // Phvul.010G055300 // Phvul.010G025700 // Phvul.010G028400 // Phvul.010G035100…
GO:0044425	C	membrane part	55	209	1117	15454	6e-17	2.4e-15	// Phvul.010G029400 // Phvul.010G051500 // Phvul.010G054200 // Phvul.010G025000 // Phvul.010G053400 // Phvul.010G055100 // Phvul.010G045600 // Phvul.010G054300 // Phvul.010G034400 // Phvul.010G024200 // Phvul.010G028100 // Phvul.010G027500 // Phvul.010G055300 // Phvul.010G025700 // Phvul.010G051100 // Phvul.010G030300 // Phvul.010G028400 // Phvul.010G027200 // Phvul.010G054500 // Phvul.010G028700…
GO:0031224	C	intrinsic to membrane	51	209	930	15454	1.6e-17	1.3e-15	// Phvul.010G029400 // Phvul.010G051500 // Phvul.010G054200 // Phvul.010G025000 // Phvul.010G053400 // Phvul.010G055100 // Phvul.010G045600 // Phvul.010G054300 // Phvul.010G034400 // Phvul.010G024200 // Phvul.010G028100 // Phvul.010G027500 // Phvul.010G055300 // Phvul.010G025700 // Phvul.010G051100 // Phvul.010G030300 // Phvul.010G028400 // Phvul.010G027200 // Phvul.010G054500 // Phvul.010G028700…
GO:0004553	F	hydrolase activity, hydrolyzing O-glycosyl compounds	13	209	402	15454	0.0039	0.048	// Phvul.010G023800 // Phvul.010G037400 // Phvul.010G038900 // Phvul.010G037100 // Phvul.010G037700 // Phvul.010G039000 // Phvul.010G037300 // Phvul.010G038000 // Phvul.010G037900 // Phvul.010G037200 // Phvul.010G038100 // Phvul.010G036600 // Phvul.010G037800
GO:0004812	F	aminoacyl-tRNA ligase activity	5	209	48	15454	0.00069	0.0089	// Phvul.010G049400 // Phvul.010G046300 // Phvul.010G049600 // Phvul.010G030800 // Phvul.010G046400
GO:0005515	F	protein binding	58	209	2798	15454	0.00044	0.006	// Phvul.010G033800 // Phvul.010G029400 // Phvul.010G044200 // Phvul.010G054200 // Phvul.010G025000 // Phvul.010G055100 // Phvul.010G026900 // Phvul.010G054300 // Phvul.010G043700 // Phvul.010G024200 // Phvul.010G028100 // Phvul.010G027500 // Phvul.010G055300 // Phvul.010G025700 // Phvul.010G053900 // Phvul.010G032500 // Phvul.010G028400 // Phvul.010G027200 // Phvul.010G054500 // Phvul.010G053800…
GO:0016875	F	ligase activity, forming carbon-oxygen bonds	6	209	49	15454	8.8e-05	0.0013	// Phvul.010G030800 // Phvul.010G049400 // Phvul.010G046400 // Phvul.010G046300 // Phvul.010G038400 // Phvul.010G049600
GO:0016876	F	ligase activity, forming aminoacyl-tRNA and related compounds	6	209	49	15454	8.8e-05	0.0013	// Phvul.010G030800 // Phvul.010G049400 // Phvul.010G046400 // Phvul.010G046300 // Phvul.010G038400 // Phvul.010G049600
GO:0017076	F	purine nucleotide binding	68	209	2813	15454	5.8e-07	9.5e-06	// Phvul.010G033800 // Phvul.010G029400 // Phvul.010G043100 // Phvul.010G024000 // Phvul.010G054200 // Phvul.010G025000 // Phvul.010G035800 // Phvul.010G055100 // Phvul.010G026900 // Phvul.010G046800 // Phvul.010G031900 // Phvul.010G054500 // Phvul.010G024200 // Phvul.010G028100 // Phvul.010G027500 // Phvul.010G025700 // Phvul.010G028400 // Phvul.010G027200 // Phvul.010G040800 // Phvul.010G026400…
GO:0000166	F	nucleotide binding	71	209	2968	15454	4.2e-07	7.4e-06	// Phvul.010G033800 // Phvul.010G029400 // Phvul.010G043100 // Phvul.010G041000 // Phvul.010G024000 // Phvul.010G054200 // Phvul.010G023900 // Phvul.010G025000 // Phvul.010G035800 // Phvul.010G055100 // Phvul.010G026900 // Phvul.010G046800 // Phvul.010G031900 // Phvul.010G054500 // Phvul.010G024200 // Phvul.010G028100 // Phvul.010G027500 // Phvul.010G027300 // Phvul.010G025700 // Phvul.010G028400…
GO:0001882	F	nucleoside binding	66	209	2595	15454	1.4e-07	2.7e-06	// Phvul.010G033800 // Phvul.010G029400 // Phvul.010G043100 // Phvul.010G024000 // Phvul.010G054200 // Phvul.010G025000 // Phvul.010G035800 // Phvul.010G055100 // Phvul.010G026900 // Phvul.010G046800 // Phvul.010G031900 // Phvul.010G054500 // Phvul.010G024200 // Phvul.010G028100 // Phvul.010G027500 // Phvul.010G025700 // Phvul.010G028400 // Phvul.010G027200 // Phvul.010G040800 // Phvul.010G026400…
GO:0030554	F	adenyl nucleotide binding	66	209	2587	15454	1.3e-07	2.6e-06	// Phvul.010G033800 // Phvul.010G029400 // Phvul.010G043100 // Phvul.010G024000 // Phvul.010G054200 // Phvul.010G025000 // Phvul.010G035800 // Phvul.010G055100 // Phvul.010G026900 // Phvul.010G046800 // Phvul.010G031900 // Phvul.010G054500 // Phvul.010G024200 // Phvul.010G028100 // Phvul.010G027500 // Phvul.010G025700 // Phvul.010G028400 // Phvul.010G027200 // Phvul.010G040800 // Phvul.010G026400…
GO:0001883	F	purine nucleoside binding	66	209	2587	15454	1.3e-07	2.6e-06	// Phvul.010G033800 // Phvul.010G029400 // Phvul.010G043100 // Phvul.010G024000 // Phvul.010G054200 // Phvul.010G025000 // Phvul.010G035800 // Phvul.010G055100 // Phvul.010G026900 // Phvul.010G046800 // Phvul.010G031900 // Phvul.010G054500 // Phvul.010G024200 // Phvul.010G028100 // Phvul.010G027500 // Phvul.010G025700 // Phvul.010G028400 // Phvul.010G027200 // Phvul.010G040800 // Phvul.010G026400…
GO:0032555	F	purine ribonucleotide binding	68	209	2659	15454	6.8e-08	1.7e-06	// Phvul.010G033800 // Phvul.010G029400 // Phvul.010G043100 // Phvul.010G024000 // Phvul.010G054200 // Phvul.010G025000 // Phvul.010G035800 // Phvul.010G055100 // Phvul.010G026900 // Phvul.010G046800 // Phvul.010G031900 // Phvul.010G054500 // Phvul.010G024200 // Phvul.010G028100 // Phvul.010G027500 // Phvul.010G025700 // Phvul.010G028400 // Phvul.010G027200 // Phvul.010G040800 // Phvul.010G026400…
GO:0032553	F	ribonucleotide binding	68	209	2659	15454	6.8e-08	1.7e-06	// Phvul.010G033800 // Phvul.010G029400 // Phvul.010G043100 // Phvul.010G024000 // Phvul.010G054200 // Phvul.010G025000 // Phvul.010G035800 // Phvul.010G055100 // Phvul.010G026900 // Phvul.010G046800 // Phvul.010G031900 // Phvul.010G054500 // Phvul.010G024200 // Phvul.010G028100 // Phvul.010G027500 // Phvul.010G025700 // Phvul.010G028400 // Phvul.010G027200 // Phvul.010G040800 // Phvul.010G026400…
GO:0005524	F	ATP binding	66	209	2440	15454	1.4e-08	4.2e-07	// Phvul.010G033800 // Phvul.010G029400 // Phvul.010G043100 // Phvul.010G024000 // Phvul.010G054200 // Phvul.010G025000 // Phvul.010G035800 // Phvul.010G055100 // Phvul.010G026900 // Phvul.010G046800 // Phvul.010G031900 // Phvul.010G054500 // Phvul.010G024200 // Phvul.010G028100 // Phvul.010G027500 // Phvul.010G025700 // Phvul.010G028400 // Phvul.010G027200 // Phvul.010G040800 // Phvul.010G026400…
GO:0032559	F	adenyl ribonucleotide binding	66	209	2440	15454	1.4e-08	4.2e-07	// Phvul.010G033800 // Phvul.010G029400 // Phvul.010G043100 // Phvul.010G024000 // Phvul.010G054200 // Phvul.010G025000 // Phvul.010G035800 // Phvul.010G055100 // Phvul.010G026900 // Phvul.010G046800 // Phvul.010G031900 // Phvul.010G054500 // Phvul.010G024200 // Phvul.010G028100 // Phvul.010G027500 // Phvul.010G025700 // Phvul.010G028400 // Phvul.010G027200 // Phvul.010G040800 // Phvul.010G026400…
GO:0004650	F	polygalacturonase activity	12	209	62	15454	2.5e-10	1e-08	// Phvul.010G037400 // Phvul.010G038900 // Phvul.010G037100 // Phvul.010G037700 // Phvul.010G039000 // Phvul.010G037300 // Phvul.010G038000 // Phvul.010G037900 // Phvul.010G037200 // Phvul.010G038100 // Phvul.010G036600 // Phvul.010G037800
GO:0060089	F	molecular transducer activity	41	209	254	15454	4.3e-30	2.1e-28	// Phvul.010G029400 // Phvul.010G054200 // Phvul.010G025000 // Phvul.010G055100 // Phvul.010G026900 // Phvul.010G054300 // Phvul.010G024200 // Phvul.010G028100 // Phvul.010G027500 // Phvul.010G055300 // Phvul.010G025700 // Phvul.010G028400 // Phvul.010G027200 // Phvul.010G054500 // Phvul.010G028700 // Phvul.010G027300 // Phvul.010G026300 // Phvul.010G028600 // Phvul.010G025200 // Phvul.010G029700…
GO:0004871	F	signal transducer activity	41	209	254	15454	4.3e-30	2.1e-28	// Phvul.010G029400 // Phvul.010G054200 // Phvul.010G025000 // Phvul.010G055100 // Phvul.010G026900 // Phvul.010G054300 // Phvul.010G024200 // Phvul.010G028100 // Phvul.010G027500 // Phvul.010G055300 // Phvul.010G025700 // Phvul.010G028400 // Phvul.010G027200 // Phvul.010G054500 // Phvul.010G028700 // Phvul.010G027300 // Phvul.010G026300 // Phvul.010G028600 // Phvul.010G025200 // Phvul.010G029700…
GO:0043531	F	ADP binding	46	209	338	15454	7.3e-31	6e-29	// Phvul.010G029400 // Phvul.010G024000 // Phvul.010G054200 // Phvul.010G025000 // Phvul.010G055100 // Phvul.010G026900 // Phvul.010G024200 // Phvul.010G028100 // Phvul.010G027500 // Phvul.010G025700 // Phvul.010G028400 // Phvul.010G027200 // Phvul.010G054500 // Phvul.010G026400 // Phvul.010G028700 // Phvul.010G027300 // Phvul.010G029600 // Phvul.010G025200 // Phvul.010G029700 // Phvul.010G024100…
GO:0004888	F	transmembrane receptor activity	41	209	129	15454	2.4e-40	3.8e-38	// Phvul.010G029400 // Phvul.010G054200 // Phvul.010G025000 // Phvul.010G055100 // Phvul.010G026900 // Phvul.010G054300 // Phvul.010G024200 // Phvul.010G028100 // Phvul.010G027500 // Phvul.010G055300 // Phvul.010G025700 // Phvul.010G028400 // Phvul.010G027200 // Phvul.010G054500 // Phvul.010G028700 // Phvul.010G027300 // Phvul.010G026300 // Phvul.010G028600 // Phvul.010G025200 // Phvul.010G029700…
GO:0004872	F	receptor activity	41	209	130	15454	3.1e-40	3.8e-38	// Phvul.010G029400 // Phvul.010G054200 // Phvul.010G025000 // Phvul.010G055100 // Phvul.010G026900 // Phvul.010G054300 // Phvul.010G024200 // Phvul.010G028100 // Phvul.010G027500 // Phvul.010G055300 // Phvul.010G025700 // Phvul.010G028400 // Phvul.010G027200 // Phvul.010G054500 // Phvul.010G028700 // Phvul.010G027300 // Phvul.010G026300 // Phvul.010G028600 // Phvul.010G025200 // Phvul.010G029700…
GO:0034660	P	ncRNA metabolic process	7	209	124	15454	0.0019	0.035	// Phvul.010G030800 // Phvul.010G049400 // Phvul.010G046400 // Phvul.010G046300 // Phvul.010G038400 // Phvul.010G040100 // Phvul.010G049600
GO:0006418	P	tRNA aminoacylation for protein translation	5	209	48	15454	0.00069	0.014	// Phvul.010G049400 // Phvul.010G046300 // Phvul.010G049600 // Phvul.010G030800 // Phvul.010G046400
GO:0006399	P	tRNA metabolic process	7	209	99	15454	0.00054	0.011	// Phvul.010G030800 // Phvul.010G049400 // Phvul.010G046400 // Phvul.010G046300 // Phvul.010G038400 // Phvul.010G040100 // Phvul.010G049600
GO:0043038	P	amino acid activation	6	209	49	15454	8.8e-05	0.0019	// Phvul.010G030800 // Phvul.010G049400 // Phvul.010G046400 // Phvul.010G046300 // Phvul.010G038400 // Phvul.010G049600
GO:0043039	P	tRNA aminoacylation	6	209	49	15454	8.8e-05	0.0019	// Phvul.010G030800 // Phvul.010G049400 // Phvul.010G046400 // Phvul.010G046300 // Phvul.010G038400 // Phvul.010G049600
GO:0009987	P	cellular process	134	209	6994	15454	3.9e-08	9.5e-07	// Phvul.010G043100 // Phvul.010G024000 // Phvul.010G030700 // Phvul.010G025000 // Phvul.010G045600 // Phvul.010G047100 // Phvul.010G027500 // Phvul.010G054000 // Phvul.010G055300 // Phvul.010G053600 // Phvul.010G030300 // Phvul.010G040800 // Phvul.010G050900 // Phvul.010G051300 // Phvul.010G045300 // Phvul.010G028600 // Phvul.010G044300 // Phvul.010G052200 // Phvul.010G040300 // Phvul.010G029000…
GO:0065007	P	biological regulation	58	209	1844	15454	7e-10	1.8e-08	// Phvul.010G052100 // Phvul.010G029400 // Phvul.010G050700 // Phvul.010G054200 // Phvul.010G025000 // Phvul.010G055100 // Phvul.010G026900 // Phvul.010G045900 // Phvul.010G054300 // Phvul.010G024200 // Phvul.010G028100 // Phvul.010G027500 // Phvul.010G054000 // Phvul.010G026000 // Phvul.010G042700 // Phvul.010G043400 // Phvul.010G025700 // Phvul.010G052200 // Phvul.010G028200 // Phvul.010G028400…
GO:0050789	P	regulation of biological process	58	209	1758	15454	1.1e-10	3.1e-09	// Phvul.010G052100 // Phvul.010G029400 // Phvul.010G050700 // Phvul.010G054200 // Phvul.010G025000 // Phvul.010G055100 // Phvul.010G026900 // Phvul.010G045900 // Phvul.010G054300 // Phvul.010G024200 // Phvul.010G028100 // Phvul.010G027500 // Phvul.010G054000 // Phvul.010G026000 // Phvul.010G042700 // Phvul.010G043400 // Phvul.010G025700 // Phvul.010G052200 // Phvul.010G028200 // Phvul.010G028400…
GO:0050794	P	regulation of cellular process	58	209	1738	15454	7.4e-11	2.1e-09	// Phvul.010G052100 // Phvul.010G029400 // Phvul.010G050700 // Phvul.010G054200 // Phvul.010G025000 // Phvul.010G055100 // Phvul.010G026900 // Phvul.010G045900 // Phvul.010G054300 // Phvul.010G024200 // Phvul.010G028100 // Phvul.010G027500 // Phvul.010G054000 // Phvul.010G026000 // Phvul.010G042700 // Phvul.010G043400 // Phvul.010G025700 // Phvul.010G052200 // Phvul.010G028200 // Phvul.010G028400…
GO:0050896	P	response to stimulus	41	209	675	15454	1.6e-15	4.9e-14	// Phvul.010G029400 // Phvul.010G054200 // Phvul.010G025000 // Phvul.010G055100 // Phvul.010G026900 // Phvul.010G054300 // Phvul.010G024200 // Phvul.010G028100 // Phvul.010G027500 // Phvul.010G055300 // Phvul.010G025700 // Phvul.010G028400 // Phvul.010G027200 // Phvul.010G054500 // Phvul.010G028700 // Phvul.010G027300 // Phvul.010G026300 // Phvul.010G028600 // Phvul.010G025200 // Phvul.010G029700…
GO:0006950	P	response to stress	41	209	529	15454	5e-19	1.7e-17	// Phvul.010G029400 // Phvul.010G054200 // Phvul.010G025000 // Phvul.010G055100 // Phvul.010G026900 // Phvul.010G054300 // Phvul.010G024200 // Phvul.010G028100 // Phvul.010G027500 // Phvul.010G055300 // Phvul.010G025700 // Phvul.010G028400 // Phvul.010G027200 // Phvul.010G054500 // Phvul.010G028700 // Phvul.010G027300 // Phvul.010G026300 // Phvul.010G028600 // Phvul.010G025200 // Phvul.010G029700…
GO:0023052	P	signaling	42	209	526	15454	6.2e-20	2.2e-18	// Phvul.010G029400 // Phvul.010G054200 // Phvul.010G025000 // Phvul.010G055100 // Phvul.010G026900 // Phvul.010G054300 // Phvul.010G024200 // Phvul.010G028100 // Phvul.010G027500 // Phvul.010G055300 // Phvul.010G025700 // Phvul.010G028400 // Phvul.010G027200 // Phvul.010G054500 // Phvul.010G028700 // Phvul.010G027300 // Phvul.010G026300 // Phvul.010G028600 // Phvul.010G025200 // Phvul.010G029700…
GO:0023046	P	signaling process	42	209	412	15454	1.2e-23	4.5e-22	// Phvul.010G029400 // Phvul.010G054200 // Phvul.010G025000 // Phvul.010G055100 // Phvul.010G026900 // Phvul.010G054300 // Phvul.010G024200 // Phvul.010G028100 // Phvul.010G027500 // Phvul.010G055300 // Phvul.010G025700 // Phvul.010G028400 // Phvul.010G027200 // Phvul.010G054500 // Phvul.010G028700 // Phvul.010G027300 // Phvul.010G026300 // Phvul.010G028600 // Phvul.010G025200 // Phvul.010G029700…
GO:0023060	P	signal transmission	42	209	412	15454	1.2e-23	4.5e-22	// Phvul.010G029400 // Phvul.010G054200 // Phvul.010G025000 // Phvul.010G055100 // Phvul.010G026900 // Phvul.010G054300 // Phvul.010G024200 // Phvul.010G028100 // Phvul.010G027500 // Phvul.010G055300 // Phvul.010G025700 // Phvul.010G028400 // Phvul.010G027200 // Phvul.010G054500 // Phvul.010G028700 // Phvul.010G027300 // Phvul.010G026300 // Phvul.010G028600 // Phvul.010G025200 // Phvul.010G029700…
GO:0007165	P	signal transduction	42	209	366	15454	1.7e-25	8.2e-24	// Phvul.010G029400 // Phvul.010G054200 // Phvul.010G025000 // Phvul.010G055100 // Phvul.010G026900 // Phvul.010G054300 // Phvul.010G024200 // Phvul.010G028100 // Phvul.010G027500 // Phvul.010G055300 // Phvul.010G025700 // Phvul.010G028400 // Phvul.010G027200 // Phvul.010G054500 // Phvul.010G028700 // Phvul.010G027300 // Phvul.010G026300 // Phvul.010G028600 // Phvul.010G025200 // Phvul.010G029700…
GO:0016265	P	death	47	209	369	15454	2.2e-30	1.4e-28	// Phvul.010G029400 // Phvul.010G024000 // Phvul.010G054200 // Phvul.010G025000 // Phvul.010G055100 // Phvul.010G026900 // Phvul.010G034400 // Phvul.010G024200 // Phvul.010G028100 // Phvul.010G027500 // Phvul.010G025700 // Phvul.010G028400 // Phvul.010G027200 // Phvul.010G054500 // Phvul.010G026400 // Phvul.010G028700 // Phvul.010G027300 // Phvul.010G029600 // Phvul.010G025200 // Phvul.010G029700…
GO:0012501	P	programmed cell death	46	209	349	15454	2.6e-30	1.4e-28	// Phvul.010G029400 // Phvul.010G024000 // Phvul.010G054200 // Phvul.010G025000 // Phvul.010G055100 // Phvul.010G026900 // Phvul.010G024200 // Phvul.010G028100 // Phvul.010G027500 // Phvul.010G025700 // Phvul.010G028400 // Phvul.010G027200 // Phvul.010G054500 // Phvul.010G026400 // Phvul.010G028700 // Phvul.010G027300 // Phvul.010G029600 // Phvul.010G025200 // Phvul.010G029700 // Phvul.010G024100…
GO:0008219	P	cell death	47	209	369	15454	2.2e-30	1.4e-28	// Phvul.010G029400 // Phvul.010G024000 // Phvul.010G054200 // Phvul.010G025000 // Phvul.010G055100 // Phvul.010G026900 // Phvul.010G034400 // Phvul.010G024200 // Phvul.010G028100 // Phvul.010G027500 // Phvul.010G025700 // Phvul.010G028400 // Phvul.010G027200 // Phvul.010G054500 // Phvul.010G026400 // Phvul.010G028700 // Phvul.010G027300 // Phvul.010G029600 // Phvul.010G025200 // Phvul.010G029700…
GO:0006915	P	apoptosis	46	209	349	15454	2.6e-30	1.4e-28	// Phvul.010G029400 // Phvul.010G024000 // Phvul.010G054200 // Phvul.010G025000 // Phvul.010G055100 // Phvul.010G026900 // Phvul.010G024200 // Phvul.010G028100 // Phvul.010G027500 // Phvul.010G025700 // Phvul.010G028400 // Phvul.010G027200 // Phvul.010G054500 // Phvul.010G026400 // Phvul.010G028700 // Phvul.010G027300 // Phvul.010G029600 // Phvul.010G025200 // Phvul.010G029700 // Phvul.010G024100…
GO:0006952	P	defense response	41	209	174	15454	7.3e-36	7.9e-34	// Phvul.010G029400 // Phvul.010G054200 // Phvul.010G025000 // Phvul.010G055100 // Phvul.010G026900 // Phvul.010G054300 // Phvul.010G024200 // Phvul.010G028100 // Phvul.010G027500 // Phvul.010G055300 // Phvul.010G025700 // Phvul.010G028400 // Phvul.010G027200 // Phvul.010G054500 // Phvul.010G028700 // Phvul.010G027300 // Phvul.010G026300 // Phvul.010G028600 // Phvul.010G025200 // Phvul.010G029700…
GO:0002376	P	immune system process	41	209	107	15454	4.3e-43	6.2e-41	// Phvul.010G029400 // Phvul.010G054200 // Phvul.010G025000 // Phvul.010G055100 // Phvul.010G026900 // Phvul.010G054300 // Phvul.010G024200 // Phvul.010G028100 // Phvul.010G027500 // Phvul.010G055300 // Phvul.010G025700 // Phvul.010G028400 // Phvul.010G027200 // Phvul.010G054500 // Phvul.010G028700 // Phvul.010G027300 // Phvul.010G026300 // Phvul.010G028600 // Phvul.010G025200 // Phvul.010G029700…
GO:0006955	P	immune response	41	209	107	15454	4.3e-43	6.2e-41	// Phvul.010G029400 // Phvul.010G054200 // Phvul.010G025000 // Phvul.010G055100 // Phvul.010G026900 // Phvul.010G054300 // Phvul.010G024200 // Phvul.010G028100 // Phvul.010G027500 // Phvul.010G055300 // Phvul.010G025700 // Phvul.010G028400 // Phvul.010G027200 // Phvul.010G054500 // Phvul.010G028700 // Phvul.010G027300 // Phvul.010G026300 // Phvul.010G028600 // Phvul.010G025200 // Phvul.010G029700…
GO:0045087	P	innate immune response	41	209	107	15454	4.3e-43	6.2e-41	// Phvul.010G029400 // Phvul.010G054200 // Phvul.010G025000 // Phvul.010G055100 // Phvul.010G026900 // Phvul.010G054300 // Phvul.010G024200 // Phvul.010G028100 // Phvul.010G027500 // Phvul.010G055300 // Phvul.010G025700 // Phvul.010G028400 // Phvul.010G027200 // Phvul.010G054500 // Phvul.010G028700 // Phvul.010G027300 // Phvul.010G026300 // Phvul.010G028600 // Phvul.010G025200 // Phvul.010G029700…
